# Supplementary material for: Phenotypic trait variation measured on European genetic trials of Fagus sylvatica L
Source: Sci Data. 2018 Jul 31;5:180149. doi: 10.1038/sdata.2018.149 (PMC6067048; doi:10.1038/sdata.2018.149)
Supplement: Supplementary file 1 [file sdata2018149-isa1.zip]

Archive with 3 entries (3 files):
- i_Investigation.txt
- s_study_Benito_Garzon.txt
- a_assay_Benito_Garzon.txt
