# Supplementary material for: Phenotypic trait variation measured on European genetic trials of Fagus sylvatica L
Source: Sci Data. 2018 Jul 31;5:180149. doi: 10.1038/sdata.2018.149 (PMC6067048; doi:10.1038/sdata.2018.149)
Supplement: Supplementary file 1 [file sdata2018149-isa1.zip › i_Investigation.txt]

# Investigation File generated for Scientific Data with Investigation File Authoring Tool version 0.1.0 on 19/06/2018 - This metadata file is CC0
ONTOLOGY SOURCE REFERENCE
Term Source Name	NCBITAXON	GAZ	OBI	ERO	PATO
Term Source File	http://data.bioontology.org/ontologies/NCBITAXON	http://data.bioontology.org/ontologies/GAZ	http://data.bioontology.org/ontologies/OBI	http://data.bioontology.org/ontologies/ERO	http://data.bioontology.org/ontologies/PATO
Term Source Version	2016AB	$Revision: 1.512 $	2014-08-18	2013-08-02	unknown
Term Source Description	National Center for Biotechnology Information (NCBI) Organismal Classification	Gazetteer	Ontology for Biomedical Investigations	Eagle-I Research Resource Ontology	Phenotypic Quality Ontology
INVESTIGATION
Investigation Identifier
Investigation Title
Investigation Description
Investigation Submission Date
Investigation Public Release Date
INVESTIGATION PUBLICATIONS
Investigation PubMed ID
Investigation Publication DOI
Investigation Publication Author List
Investigation Publication Title
Investigation Publication Status
Investigation Publication Status Term Accession Number
Investigation Publication Status Term Source REF
INVESTIGATION CONTACTS
Investigation Person Last Name
Investigation Person Mid Initials
Investigation Person First Name
Investigation Person Address
Investigation Person Phone
Investigation Person Fax
Investigation Person Email
Investigation Person Affiliation
Investigation Person Roles
Investigation Person Roles Term Accession Number
Investigation Person Roles Term Source REF
STUDY
Study Identifier	10.1038/sdata.2018.149
Study Title	Phenotypic trait variation measured on European genetic trials of Fagus sylvatica L
Study Submission Date	27/11/2017
Study Public Release Date	31/07/2018
Study Description	http://www.nature.com/articles/sdata2018149#abstract
Study File Name	s_study_Benito_Garzon.txt
Comment[Subject Keywords]	/;//;//;//;//
Comment[Manuscript Licence]	CC BY-4.0
Comment[Experimental Metadata Licence]	CC0
Comment[Supplementary Information File Name]	
Comment[Supplementary Information File Type]	x-zip-compressed
Comment[Supplementary Information File URL]	http://www.nature.com/articles/sdata2018149#supplementary-information
Comment[Data Repository]	Zenodo
Comment[Data Record Accession]	doi:10.5281/zenodo.1240931
Comment[Data Record URI]	http://doi.org/10.5281/zenodo.1240931
STUDY DESIGN DESCRIPTORS
Study Design Type	time series design
Study Design Type Term Accession Number	OBI:0500020
Study Design Type Term Source REF	OBI
STUDY PUBLICATIONS
Study PubMed ID
Study Publication DOI
Study Publication Author List
Study Publication Title
Study Publication Status
Study Publication Status Term Accession Number
Study Publication Status Term Source REF
STUDY FACTORS
Study Factor Name	geographical location	measurement date	tree age
Study Factor Type	geographic location	temporal_interval	age
Study Factor Type Term Accession Number	GAZ:00000448	http://www.ifomis.org/bfo/1.1/span#TemporalInterval	PATO:0000011
Study Factor Type Term Source REF	OBI	ERO	PATO
STUDY ASSAYS
Study Assay Measurement Type	phenotype characterization
Study Assay Measurement Type Term Accession Number	ERO:0000923
Study Assay Measurement Type Term Source REF	ERO
Study Assay Technology Type	measurement device
Study Assay Technology Type Term Accession Number	OBI:0000832
Study Assay Technology Type Term Source REF	OBI
Study Assay Technology Platform	""
Study Assay File Name	a_assay_Benito_Garzon.txt
STUDY PROTOCOLS
Study Protocol Name	Tree plantation in genetic trials	Phenotypic traits measurement	Data compilation
Study Protocol Type	selection	information acquisition	data transformation
Study Protocol Type Term Accession Number	OBI:0001928	OBI:0600013	OBI:0200000
Study Protocol Type Term Source REF	OBI	OBI	OBI
Study Protocol Description			
Study Protocol URI	""	""	""
Study Protocol Version			
Study Protocol Parameters Name	""	""	""
Study Protocol Parameters Name Term Accession Number	""	""	""
Study Protocol Parameters Name Term Source REF	""	""	""
Study Protocol Components Name	""	""	""
Study Protocol Components Type	""	""	""
Study Protocol Components Type Term Accession Number	""	""	""
Study Protocol Components Type Term Source REF	""	""	""
STUDY CONTACTS
Study Person Last Name	Robson	Garzón
Study Person First Name	T. Matthew	Marta Benito
Study Person Mid Initials		
Study Person Email	matthew.robson@helsinki.fi	marta.benito-garzon@inra.fr
Study Person Phone		
Study Person Fax		
Study Person Address		
Study Person Affiliation	Viikki Plant Science Centre (ViPS), Faculty of Biological and Environmental Sciences, University of Helsinki, Helsinki, P.O. Box 65, 00014, Finland	UMR 1202 Biodiversité Gènes & Communautés, INRA, Université Bordeaux, Bâtiment B2llée G St Hilaire, CS 50023, 33615 Pessac Cedex, France
Study Person Roles		
Study Person Roles Term Accession Number		
Study Person Roles Term Source REF		
Comment[Study Person ORCID]	0000-0002-8631-796X	
Comment[Funder]		
Comment[FundRef ID]		
Comment[Funder Term Source REF]		
Comment[Grant Identifier]		
