# Supplementary material for: Phenotypic trait variation measured on European genetic trials of Fagus sylvatica L
Source: Sci Data. 2018 Jul 31;5:180149. doi: 10.1038/sdata.2018.149 (PMC6067048; doi:10.1038/sdata.2018.149)
Supplement: Supplementary file 1 [file sdata2018149-isa1.zip › s_study_Benito_Garzon.txt]

Source Name	Characteristics[organism]	Term Source REF	Term Accession Number	Characteristics[geographical location]	Term Source REF	Term Accession Number	Protocol REF	Sample Name	Factor Value[geographical location]	Factor Value[measurement date]	Factor Value[tree age]
BeechCOSTe52 database	Fagus sylvatica	NCBITAXON	http://purl.bioontology.org/ontology/NCBITAXON/28930	Germany	GAZ	GAZ:00002646	Tree plantation in genetic trials	BU1901	SchÃâ¬dtbek, Germany	1993/1995; 1996/1998	tree age
BeechCOSTe52 database	Fagus sylvatica	NCBITAXON	http://purl.bioontology.org/ontology/NCBITAXON/28930	Germany	GAZ	GAZ:00002646	Tree plantation in genetic trials	BU1902	Wesel, Germany	1993/1995; 1996/1998	tree age
BeechCOSTe52 database	Fagus sylvatica	NCBITAXON	http://purl.bioontology.org/ontology/NCBITAXON/28930	Kingdom of Spain	GAZ	GAZ:00000591	Tree plantation in genetic trials	BU1904	Burguete, Navarra, Kingdom of Spain	1993/1995; 1996/1998	tree age
BeechCOSTe52 database	Fagus sylvatica	NCBITAXON	http://purl.bioontology.org/ontology/NCBITAXON/28930	Slovak Republic	GAZ	GAZ:00002956	Tree plantation in genetic trials	BU1905	Vrchdobro?, Slovak Republic	1993/1995; 1996/1998	tree age
BeechCOSTe52 database	Fagus sylvatica	NCBITAXON	http://purl.bioontology.org/ontology/NCBITAXON/28930	Kingdom of Denmark	GAZ	GAZ:00002635	Tree plantation in genetic trials	BU1908	Otterup, Kingdom of Denmark	1993/1995; 1996/1998	tree age
BeechCOSTe52 database	Fagus sylvatica	NCBITAXON	http://purl.bioontology.org/ontology/NCBITAXON/28930	French Republic	GAZ	GAZ:00002940	Tree plantation in genetic trials	BU1909	F.d. Lyons, French Republic	1993/1995; 1996/1998	tree age
BeechCOSTe52 database	Fagus sylvatica	NCBITAXON	http://purl.bioontology.org/ontology/NCBITAXON/28930	Italy	GAZ	GAZ:00002650	Tree plantation in genetic trials	BU1910	Brasimone, Italy	1993/1995; 1996/1998	tree age
BeechCOSTe52 database	Fagus sylvatica	NCBITAXON	http://purl.bioontology.org/ontology/NCBITAXON/28930	Germany	GAZ	GAZ:00002646	Tree plantation in genetic trials	BU1913	Loehlitz, Germany	1993/1995; 1996/1998	tree age
BeechCOSTe52 database	Fagus sylvatica	NCBITAXON	http://purl.bioontology.org/ontology/NCBITAXON/28930	Czech Republic	GAZ	GAZ:00002954	Tree plantation in genetic trials	BU1914	Pelhrimov, Czech Republic	1993/1995; 1996/1998	tree age
BeechCOSTe52 database	Fagus sylvatica	NCBITAXON	http://purl.bioontology.org/ontology/NCBITAXON/28930	Poland	GAZ	GAZ:00002939	Tree plantation in genetic trials	BU1915	Oleszyce, Poland	1993/1995; 1996/1998	tree age
BeechCOSTe52 database	Fagus sylvatica	NCBITAXON	http://purl.bioontology.org/ontology/NCBITAXON/28930	Romania	GAZ	GAZ:00002951	Tree plantation in genetic trials	BU1917	Bra?ov, Romania	1993/1995; 1996/1998	tree age
BeechCOSTe52 database	Fagus sylvatica	NCBITAXON	http://purl.bioontology.org/ontology/NCBITAXON/28930	Sweden	GAZ	GAZ:00002729	Tree plantation in genetic trials	BU1921	Ranna, Sweden	1993/1995; 1996/1998	tree age
BeechCOSTe52 database	Fagus sylvatica	NCBITAXON	http://purl.bioontology.org/ontology/NCBITAXON/28930	Luxembourg	GAZ	GAZ:00002947	Tree plantation in genetic trials	BU1922	Louchelt, Luxembourg	1993/1995; 1996/1998	tree age
BeechCOSTe52 database	Fagus sylvatica	NCBITAXON	http://purl.bioontology.org/ontology/NCBITAXON/28930	Romania	GAZ	GAZ:00002951	Tree plantation in genetic trials	BU1923	Baia Mare, Romania	1993/1995; 1996/1998	tree age
BeechCOSTe52 database	Fagus sylvatica	NCBITAXON	http://purl.bioontology.org/ontology/NCBITAXON/28930	Germany	GAZ	GAZ:00002646	Tree plantation in genetic trials	BU2001	SchÃâ¬dtbek, Germany	1993/1995; 1996/1998	tree age
BeechCOSTe52 database	Fagus sylvatica	NCBITAXON	http://purl.bioontology.org/ontology/NCBITAXON/28930	Germany	GAZ	GAZ:00002646	Tree plantation in genetic trials	BU2002	GÃâ¬debehn, Germany	1993/1995; 1996/1998	tree age
BeechCOSTe52 database	Fagus sylvatica	NCBITAXON	http://purl.bioontology.org/ontology/NCBITAXON/28930	Republic of Ireland	GAZ	GAZ:00002943	Tree plantation in genetic trials	BU2004	Laragh, Republic of Ireland	1993/1995; 1996/1998	tree age
BeechCOSTe52 database	Fagus sylvatica	NCBITAXON	http://purl.bioontology.org/ontology/NCBITAXON/28930	United Kingdom	GAZ	GAZ:00002637	Tree plantation in genetic trials	BU2005	Little Wittenham, United Kingdom	1993/1995; 1996/1998	tree age
BeechCOSTe52 database	Fagus sylvatica	NCBITAXON	http://purl.bioontology.org/ontology/NCBITAXON/28930	Belgium	GAZ	GAZ:00002938	Tree plantation in genetic trials	BU2006	Harre, Belgium	1993/1995; 1996/1998	tree age
BeechCOSTe52 database	Fagus sylvatica	NCBITAXON	http://purl.bioontology.org/ontology/NCBITAXON/28930	Germany	GAZ	GAZ:00002646	Tree plantation in genetic trials	BU2007	Bosenbach, Germany	1993/1995; 1996/1998	tree age
BeechCOSTe52 database	Fagus sylvatica	NCBITAXON	http://purl.bioontology.org/ontology/NCBITAXON/28930	Kingdom of the Netherlands	GAZ	GAZ:00001549	Tree plantation in genetic trials	BU2008	Oostereng, Kingdom of the Netherlands	1993/1995; 1996/1998	tree age
BeechCOSTe52 database	Fagus sylvatica	NCBITAXON	http://purl.bioontology.org/ontology/NCBITAXON/28930	Kingdom of Denmark	GAZ	GAZ:00002635	Tree plantation in genetic trials	BU2009	Lisbjerg, Kingdom of Denmark	1993/1995; 1996/1998	tree age
BeechCOSTe52 database	Fagus sylvatica	NCBITAXON	http://purl.bioontology.org/ontology/NCBITAXON/28930	Sweden	GAZ	GAZ:00002729	Tree plantation in genetic trials	BU2010	Trolleholm, Sweden	1993/1995; 1996/1998	tree age
BeechCOSTe52 database	Fagus sylvatica	NCBITAXON	http://purl.bioontology.org/ontology/NCBITAXON/28930	Germany	GAZ	GAZ:00002646	Tree plantation in genetic trials	BU2011	Nedlitz-1, Germany	1993/1995; 1996/1998	tree age
BeechCOSTe52 database	Fagus sylvatica	NCBITAXON	http://purl.bioontology.org/ontology/NCBITAXON/28930	Slovenia	GAZ	GAZ:00002955	Tree plantation in genetic trials	BU2012	StraÃÂa, Slovenia	1993/1995; 1996/1998	tree age
BeechCOSTe52 database	Fagus sylvatica	NCBITAXON	http://purl.bioontology.org/ontology/NCBITAXON/28930	Poland	GAZ	GAZ:00002939	Tree plantation in genetic trials	BU2014	Unieszow, Poland	1993/1995; 1996/1998	tree age
BeechCOSTe52 database	Fagus sylvatica	NCBITAXON	http://purl.bioontology.org/ontology/NCBITAXON/28930	Croatia	GAZ	GAZ:00002719	Tree plantation in genetic trials	BU2016	Kutina, Croatia	1993/1995; 1996/1998	tree age
BeechCOSTe52 database	Fagus sylvatica	NCBITAXON	http://purl.bioontology.org/ontology/NCBITAXON/28930	Romania	GAZ	GAZ:00002951	Tree plantation in genetic trials	BU2017	Alunis, Romania	1993/1995; 1996/1998	tree age
BeechCOSTe52 database	Fagus sylvatica	NCBITAXON	http://purl.bioontology.org/ontology/NCBITAXON/28930	Romania	GAZ	GAZ:00002951	Tree plantation in genetic trials	BU2018	Poiana Fl, Romania	1993/1995; 1996/1998	tree age
BeechCOSTe52 database	Fagus sylvatica	NCBITAXON	http://purl.bioontology.org/ontology/NCBITAXON/28930	Czech Republic	GAZ	GAZ:00002954	Tree plantation in genetic trials	BU2019	JÃÂ­loviÃÂt?, Czech Republic	1993/1995; 1996/1998	tree age
BeechCOSTe52 database	Fagus sylvatica	NCBITAXON	http://purl.bioontology.org/ontology/NCBITAXON/28930	Slovak Republic	GAZ	GAZ:00002956	Tree plantation in genetic trials	BU2020	TÃÂ¡le, MlÃÂ¡?ik, Slovak Republic	1993/1995; 1996/1998	tree age
BeechCOSTe52 database	Fagus sylvatica	NCBITAXON	http://purl.bioontology.org/ontology/NCBITAXON/28930	Kingdom of Spain	GAZ	GAZ:00000591	Tree plantation in genetic trials	BU2021	Valle de Mena, Kingdom of Spain	1993/1995; 1996/1998	tree age
BeechCOSTe52 database	Fagus sylvatica	NCBITAXON	http://purl.bioontology.org/ontology/NCBITAXON/28930	Germany	GAZ	GAZ:00002646	Tree plantation in genetic trials	BU2022	Liliental, Germany	1993/1995; 1996/1998	tree age
BeechCOSTe52 database	Fagus sylvatica	NCBITAXON	http://purl.bioontology.org/ontology/NCBITAXON/28930	Germany	GAZ	GAZ:00002646	Tree plantation in genetic trials	BU2023	HahnengrÃÅn, Germany	1993/1995; 1996/1998	tree age
BeechCOSTe52 database	Fagus sylvatica	NCBITAXON	http://purl.bioontology.org/ontology/NCBITAXON/28930	Kingdom of Spain	GAZ	GAZ:00000591	Tree plantation in genetic trials	BU2024	Pazuengos, La Rioja, Kingdom of Spain	1993/1995; 1996/1998	tree age
BeechCOSTe52 database	Fagus sylvatica	NCBITAXON	http://purl.bioontology.org/ontology/NCBITAXON/28930	Germany	GAZ	GAZ:00002646	Tree plantation in genetic trials	BU2025	Nedlitz-2, Germany	1993/1995; 1996/1998	tree age
BeechCOSTe52 database	Fagus sylvatica	NCBITAXON	http://purl.bioontology.org/ontology/NCBITAXON/28930	Luxembourg	GAZ	GAZ:00002947	Tree plantation in genetic trials	BU2026	Louschelt, Luxembourg	1993/1995; 1996/1998	tree age
BeechCOSTe52 database	Fagus sylvatica	NCBITAXON	http://purl.bioontology.org/ontology/NCBITAXON/28930	Germany	GAZ	GAZ:00002646	Tree plantation in genetic trials	BU2028	Rantzau, Germany	1993/1995; 1996/1998	tree age
