# Supplementary material for: Phenotypic trait variation measured on European genetic trials of Fagus sylvatica L
Source: Sci Data. 2018 Jul 31;5:180149. doi: 10.1038/sdata.2018.149 (PMC6067048; doi:10.1038/sdata.2018.149)
Supplement: Supplementary file 1 [file sdata2018149-isa1.zip › a_assay_Benito_Garzon.txt]

Sample Name	Protocol REF	Protocol REF	Assay Name	Raw Data File	Comment[Data Repository]	Comment[Data Record Accession]	Comment[Data Record URI]	Factor Value[geographical location]	Factor Value[measurement date]	Factor Value[tree age]
BU1901	Phenotypic traits measurement	Data compilation	BU1901	Fsylvatica.csv	Zenodo	doi:10.5281/zenodo.1240931	http://doi.org/10.5281/zenodo.1240931	Schädtbek, Germany	1993/1995; 1996/1998	tree age
BU1902	Phenotypic traits measurement	Data compilation	BU1902	Fsylvatica.csv	Zenodo	doi:10.5281/zenodo.1240931	http://doi.org/10.5281/zenodo.1240931	Wesel, Germany	1993/1995; 1996/1998	tree age
BU1904	Phenotypic traits measurement	Data compilation	BU1904	Fsylvatica.csv	Zenodo	doi:10.5281/zenodo.1240931	http://doi.org/10.5281/zenodo.1240931	Burguete, Navarra, Kingdom of Spain	1993/1995; 1996/1998	tree age
BU1905	Phenotypic traits measurement	Data compilation	BU1905	Fsylvatica.csv	Zenodo	doi:10.5281/zenodo.1240931	http://doi.org/10.5281/zenodo.1240931	Vrchdobro?, Slovak Republic	1993/1995; 1996/1998	tree age
BU1908	Phenotypic traits measurement	Data compilation	BU1908	Fsylvatica.csv	Zenodo	doi:10.5281/zenodo.1240931	http://doi.org/10.5281/zenodo.1240931	Otterup, Kingdom of Denmark	1993/1995; 1996/1998	tree age
BU1909	Phenotypic traits measurement	Data compilation	BU1909	Fsylvatica.csv	Zenodo	doi:10.5281/zenodo.1240931	http://doi.org/10.5281/zenodo.1240931	F.d. Lyons, French Republic	1993/1995; 1996/1998	tree age
BU1910	Phenotypic traits measurement	Data compilation	BU1910	Fsylvatica.csv	Zenodo	doi:10.5281/zenodo.1240931	http://doi.org/10.5281/zenodo.1240931	Brasimone, Italy	1993/1995; 1996/1998	tree age
BU1913	Phenotypic traits measurement	Data compilation	BU1913	Fsylvatica.csv	Zenodo	doi:10.5281/zenodo.1240931	http://doi.org/10.5281/zenodo.1240931	Loehlitz, Germany	1993/1995; 1996/1998	tree age
BU1914	Phenotypic traits measurement	Data compilation	BU1914	Fsylvatica.csv	Zenodo	doi:10.5281/zenodo.1240931	http://doi.org/10.5281/zenodo.1240931	Pelhrimov, Czech Republic	1993/1995; 1996/1998	tree age
BU1915	Phenotypic traits measurement	Data compilation	BU1915	Fsylvatica.csv	Zenodo	doi:10.5281/zenodo.1240931	http://doi.org/10.5281/zenodo.1240931	Oleszyce, Poland	1993/1995; 1996/1998	tree age
BU1917	Phenotypic traits measurement	Data compilation	BU1917	Fsylvatica.csv	Zenodo	doi:10.5281/zenodo.1240931	http://doi.org/10.5281/zenodo.1240931	Bra?ov, Romania	1993/1995; 1996/1998	tree age
BU1921	Phenotypic traits measurement	Data compilation	BU1921	Fsylvatica.csv	Zenodo	doi:10.5281/zenodo.1240931	http://doi.org/10.5281/zenodo.1240931	Ranna, Sweden	1993/1995; 1996/1998	tree age
BU1922	Phenotypic traits measurement	Data compilation	BU1922	Fsylvatica.csv	Zenodo	doi:10.5281/zenodo.1240931	http://doi.org/10.5281/zenodo.1240931	Louchelt, Luxembourg	1993/1995; 1996/1998	tree age
BU1923	Phenotypic traits measurement	Data compilation	BU1923	Fsylvatica.csv	Zenodo	doi:10.5281/zenodo.1240931	http://doi.org/10.5281/zenodo.1240931	Baia Mare, Romania	1993/1995; 1996/1998	tree age
BU2001	Phenotypic traits measurement	Data compilation	BU2001	Fsylvatica.csv	Zenodo	doi:10.5281/zenodo.1240931	http://doi.org/10.5281/zenodo.1240931	Schädtbek, Germany	1993/1995; 1996/1998	tree age
BU2002	Phenotypic traits measurement	Data compilation	BU2002	Fsylvatica.csv	Zenodo	doi:10.5281/zenodo.1240931	http://doi.org/10.5281/zenodo.1240931	Gädebehn, Germany	1993/1995; 1996/1998	tree age
BU2004	Phenotypic traits measurement	Data compilation	BU2004	Fsylvatica.csv	Zenodo	doi:10.5281/zenodo.1240931	http://doi.org/10.5281/zenodo.1240931	Laragh, Republic of Ireland	1993/1995; 1996/1998	tree age
BU2005	Phenotypic traits measurement	Data compilation	BU2005	Fsylvatica.csv	Zenodo	doi:10.5281/zenodo.1240931	http://doi.org/10.5281/zenodo.1240931	Little Wittenham, United Kingdom	1993/1995; 1996/1998	tree age
BU2006	Phenotypic traits measurement	Data compilation	BU2006	Fsylvatica.csv	Zenodo	doi:10.5281/zenodo.1240931	http://doi.org/10.5281/zenodo.1240931	Harre, Belgium	1993/1995; 1996/1998	tree age
BU2007	Phenotypic traits measurement	Data compilation	BU2007	Fsylvatica.csv	Zenodo	doi:10.5281/zenodo.1240931	http://doi.org/10.5281/zenodo.1240931	Bosenbach, Germany	1993/1995; 1996/1998	tree age
BU2008	Phenotypic traits measurement	Data compilation	BU2008	Fsylvatica.csv	Zenodo	doi:10.5281/zenodo.1240931	http://doi.org/10.5281/zenodo.1240931	Oostereng, Kingdom of the Netherlands	1993/1995; 1996/1998	tree age
BU2009	Phenotypic traits measurement	Data compilation	BU2009	Fsylvatica.csv	Zenodo	doi:10.5281/zenodo.1240931	http://doi.org/10.5281/zenodo.1240931	Lisbjerg, Kingdom of Denmark	1993/1995; 1996/1998	tree age
BU2010	Phenotypic traits measurement	Data compilation	BU2010	Fsylvatica.csv	Zenodo	doi:10.5281/zenodo.1240931	http://doi.org/10.5281/zenodo.1240931	Trolleholm, Sweden	1993/1995; 1996/1998	tree age
BU2011	Phenotypic traits measurement	Data compilation	BU2011	Fsylvatica.csv	Zenodo	doi:10.5281/zenodo.1240931	http://doi.org/10.5281/zenodo.1240931	Nedlitz-1, Germany	1993/1995; 1996/1998	tree age
BU2012	Phenotypic traits measurement	Data compilation	BU2012	Fsylvatica.csv	Zenodo	doi:10.5281/zenodo.1240931	http://doi.org/10.5281/zenodo.1240931	Straa, Slovenia	1993/1995; 1996/1998	tree age
BU2014	Phenotypic traits measurement	Data compilation	BU2014	Fsylvatica.csv	Zenodo	doi:10.5281/zenodo.1240931	http://doi.org/10.5281/zenodo.1240931	Unieszow, Poland	1993/1995; 1996/1998	tree age
BU2016	Phenotypic traits measurement	Data compilation	BU2016	Fsylvatica.csv	Zenodo	doi:10.5281/zenodo.1240931	http://doi.org/10.5281/zenodo.1240931	Kutina, Croatia	1993/1995; 1996/1998	tree age
BU2017	Phenotypic traits measurement	Data compilation	BU2017	Fsylvatica.csv	Zenodo	doi:10.5281/zenodo.1240931	http://doi.org/10.5281/zenodo.1240931	Alunis, Romania	1993/1995; 1996/1998	tree age
BU2018	Phenotypic traits measurement	Data compilation	BU2018	Fsylvatica.csv	Zenodo	doi:10.5281/zenodo.1240931	http://doi.org/10.5281/zenodo.1240931	Poiana Fl, Romania	1993/1995; 1996/1998	tree age
BU2019	Phenotypic traits measurement	Data compilation	BU2019	Fsylvatica.csv	Zenodo	doi:10.5281/zenodo.1240931	http://doi.org/10.5281/zenodo.1240931	Jílovit?, Czech Republic	1993/1995; 1996/1998	tree age
BU2020	Phenotypic traits measurement	Data compilation	BU2020	Fsylvatica.csv	Zenodo	doi:10.5281/zenodo.1240931	http://doi.org/10.5281/zenodo.1240931	Tále, Mlá?ik, Slovak Republic	1993/1995; 1996/1998	tree age
BU2021	Phenotypic traits measurement	Data compilation	BU2021	Fsylvatica.csv	Zenodo	doi:10.5281/zenodo.1240931	http://doi.org/10.5281/zenodo.1240931	Valle de Mena, Kingdom of Spain	1993/1995; 1996/1998	tree age
BU2022	Phenotypic traits measurement	Data compilation	BU2022	Fsylvatica.csv	Zenodo	doi:10.5281/zenodo.1240931	http://doi.org/10.5281/zenodo.1240931	Liliental, Germany	1993/1995; 1996/1998	tree age
BU2023	Phenotypic traits measurement	Data compilation	BU2023	Fsylvatica.csv	Zenodo	doi:10.5281/zenodo.1240931	http://doi.org/10.5281/zenodo.1240931	Hahnengrün, Germany	1993/1995; 1996/1998	tree age
BU2024	Phenotypic traits measurement	Data compilation	BU2024	Fsylvatica.csv	Zenodo	doi:10.5281/zenodo.1240931	http://doi.org/10.5281/zenodo.1240931	Pazuengos, La Rioja, Kingdom of Spain	1993/1995; 1996/1998	tree age
BU2025	Phenotypic traits measurement	Data compilation	BU2025	Fsylvatica.csv	Zenodo	doi:10.5281/zenodo.1240931	http://doi.org/10.5281/zenodo.1240931	Nedlitz-2, Germany	1993/1995; 1996/1998	tree age
BU2026	Phenotypic traits measurement	Data compilation	BU2026	Fsylvatica.csv	Zenodo	doi:10.5281/zenodo.1240931	http://doi.org/10.5281/zenodo.1240931	Louschelt, Luxembourg	1993/1995; 1996/1998	tree age
BU2028	Phenotypic traits measurement	Data compilation	BU2028	Fsylvatica.csv	Zenodo	doi:10.5281/zenodo.1240931	http://doi.org/10.5281/zenodo.1240931	Rantzau, Germany	1993/1995; 1996/1998	tree age
